# Supplementary material for: New Pseudomonas Bacterial Strains: Biological Activity and Characteristic Properties of Metabolites
Source: Microorganisms. 2023 Jul 29;11(8):1943. doi: 10.3390/microorganisms11081943 (PMC10459626; doi:10.3390/microorganisms11081943)
Supplement: Supplementary file 1 [file microorganisms-11-01943-s001.zip]

Archive with 1 entries (1 files):
- microorganisms-2489372-supplementary.pdf
